# Supplementary material for: Potential of Pandan Root and Teak Leaf Extracts in Managing Maternal Hyperglycemia During Pregnancy: Comparative Efficacy and Mechanistic Insights
Source: Int J Mol Sci. 2025 Jun 9;26(12):5506. doi: 10.3390/ijms26125506 (PMC12193165; doi:10.3390/ijms26125506)
Supplement: Supplementary file 1 [file ijms-26-05506-s001.zip]

Archive with 1 entries (1 files):
- ijms-3675495-supplementary.pdf
